# Supplementary material for: Metal-N4@Graphene as Multifunctional Anchoring Materials for Na-S Batteries: First-Principles Study
Source: Nanomaterials (Basel). 2021 May 1;11(5):1197. doi: 10.3390/nano11051197 (PMC8147385; doi:10.3390/nano11051197)
Supplement: Supplementary file 1 [file nanomaterials-11-01197-s001.zip]

Archive with 1 entries (1 files):
- nanomaterials-1183890-supplementary.pdf
